# Supplementary material for: Phenological Stage and Nitrogen Input Coordinately Regulate Bud Bank Dynamics and Shoot Allocation in an Alpine Clonal Perennial Grass
Source: Plants (Basel). 2025 Jul 14;14(14):2164. doi: 10.3390/plants14142164 (PMC12298651; doi:10.3390/plants14142164)
Supplement: Supplementary file 1 [file plants-14-02164-s001.zip]

Archive with 1 entries (1 files):
- plants-3704400-supplementary.docx
